# Supplementary material for: Human Mesenchymal Stem Cells Seeded on the Natural Membrane to Neurospheres for Cholinergic-like Neurons
Source: Membranes (Basel). 2021 Aug 7;11(8):598. doi: 10.3390/membranes11080598 (PMC8400270; doi:10.3390/membranes11080598)
Supplement: Supplementary file 1 [file membranes-11-00598-s001.zip]

Archive with 1 entries (1 files):
- membranes-1314593-supplementary.pdf
